# Supplementary material for: A Multi-Strategy Sequencing Workflow in Inherited Retinal Dystrophies: Routine Diagnosis, Addressing Unsolved Cases and Candidate Genes Identification
Source: Int J Mol Sci. 2020 Dec 8;21(24):9355. doi: 10.3390/ijms21249355 (PMC7763277; doi:10.3390/ijms21249355)
Supplement: Supplementary file 1 [file ijms-21-09355-s001.zip]

Archive with 7 entries (6 files):
- ijms-1024951-suppl/
- ijms-1024951-suppl/Figure S1.pdf
- ijms-1024951-suppl/Table S1.xlsx
- ijms-1024951-suppl/Table S2.xlsx
- ijms-1024951-suppl/Table S3.xlsx
- ijms-1024951-suppl/table S4.xls
- ijms-1024951-suppl/Table S5.docx
