# Supplementary material for: A Multi-Strategy Sequencing Workflow in Inherited Retinal Dystrophies: Routine Diagnosis, Addressing Unsolved Cases and Candidate Genes Identification
Source: Int J Mol Sci. 2020 Dec 8;21(24):9355. doi: 10.3390/ijms21249355 (PMC7763277; doi:10.3390/ijms21249355)
Supplement: Supplementary file 1 [file ijms-21-09355-s001.zip › ijms-1024951-suppl/Table S1.xlsx]

## Sheet: Hoja1
A multi-strategy sequencing workflow in inherited retinal dystrophies: routine diagnosis, addressing unsolved cases and candidate genes identification. Marta Martín-Sánchez†, Nereida Bravo-Gil†, María González-del Pozo, Cristina Méndez-Vidal, Elena Fernández-Suárez, Enrique Rodríguez-de la Rúa, Salud Borrego and Guillermo Antiñolo* † Equally contributing authors * Corresponding author
Supplementary Table 1. Clinical findings in the 46 sequenced patients. “Typical of RP” refers to pigmentary deposits, optic disc pallor and attenuation of retinal vessels. When more than one affected individual was sequenced per family (families 22, 35, 41 and 42), only clinical manifestations of the index patient are shown, except when intrafamilial phenotypic variability was observed. *diagnose…
Family ID	Pedigree	Sex	Study	Initial diagnosis	Final diagnosis	First symptom	Age of onset/ diagnosis	Symptoms	Fundoscopy	Other symptoms
1	II:1	M	PS	sRP	sRP	Night blindness	12/35	Reduction of the peripheral visual field, decreased visual acuity	Pigmentary deposits	ERG: NR. Dyschromatopsia, blue-yellow defect
2*	II:2	F	PS	ARRP	STGD-like	Decreased visual acuity	16/31	Reduction of the peripheral visual field, photophobia	Pigmentary deposits, optic disc pallor	Dyschromatopsia, red-green defect
3*	II:1	M	PS	sRP	CHM	Night blindness	-/63	Reduction of the peripheral visual field, decreased visual acuity	Bone-spicule pigmentation	ERG: altered. Cataract
4*	II:7	F	PS	ARRP	STGD-like	Decreased visual acuity	30/58	Night blindness, reduction of the peripheral visual field	Pigmentary deposits, optic disc pallor	ERG: NR. Hearing loss. Dyschromatopsia, red-green defect. Cataract
5	II:5	F	PS	ARRP	ARRP	Night blindness	-/-	Reduction of the peripheral visual field, decreased visual acuity	-	-
6*	II:5	M	PS	ARRP-XLRP	ARRP	Night blindness	26/31	Reduction of the peripheral visual field, decreased visual acuity	Typical of RP	Possible congenital hearing loss
7	IV:4	M	PS	XLRP-ADRP	XLRP-ADRP	Reduction of the peripheral visual field	7/13	Night blindness, decreased visual acuity	Pigmentary deposits, optic disc pallor	Strabismus
8	II:4	M	PS	ARRP	ARRP	Night blindness	20/20	Reduction of the peripheral visual field, decreased visual acuity	Pigmentary deposits, optic disc pallor	ERG: NR.Dyschromatopsia, blue-yellow defect . Cataract
9	II:3	M	PS	ARRP	ARRP	Night blindness	18/20	Reduction of the peripheral visual field, decreased visual acuity	-	Cataract
10*	II:3	F	PS	ARRP	USH	Night blindness	10/10	Reduction of the peripheral visual field, photophobia	Typical of RP	Neurosensorial hearing loss. Myopia. Cataract
11	II:1	F	PS	sRP	sRP	Decreased visual acuity	48/52	Night blindness, reduction of the peripheral visual field	Bone-spicule pigmentation	ERG: NR. Cataract
12*	II:2	M	PS	ARRP	ARRP	Night blindness	9/15	Reduction of the peripheral visual field, photophobia	-	Myopia, astigmatism
13*	II:2	F	PS	sRP	ARRP	Decreased visual acuity	31/31	Night blindness, reduction of the peripheral visual field	-	Cataract
14	II:4	M	PS	ARRP	ARRP	Night blindness	29/30	Reduction of the peripheral visual field, photophobia	Typical of RP	-
15*	II:7	M	PS	sRP	ARRP	Night blindness	18/27	Reduction of the peripheral visual field, decreased visual acuity	Typical of RP	Myopia
16	II:3	F	PS	sRP	sRP	Night blindness	5/50	Reduction of the peripheral visual field, decreased visual acuity	Bone-spicule pigmentation	Cataract
17*	III:1	F	PS/ CES	ARRP+MFT	ARRP+MFT	Decreased visual acuity	5/5	Hyperopia. Nanophthalmos	Bone-spicule pigmentation	BCVA: 0,5/0,5. ERG: altered
18	II:1	M	PS	ARRP	ARRP	Reduction of the peripheral visual field	29/38	Night blindness, decreased visual acuity	-	ERG: NR. Cataract
19*	II:6	M	PS	AR CORD	AR CORD	Decreased visual acuity	-/-	-	-	-
20	II:3	M	PS/ CES/WES	ARRP	ARRP	Night blindness	17/25	Reduction of the peripheral visual field	-	ERG: altered. Cataract. Marfan syndrome
21*	II:2	F	PS	ARRP	ARRP	Night blindness	-/-	Reduction of the peripheral visual field, decreased visual acuity	-	Myopia
22	II:2	M	PS/ CES	ARRP	ARRP	Night blindness	14/14	Reduction of the peripheral visual field, decreased visual acuity	-	-
	II:5	F	WES
23*	II:2	F	PS	AR STGD	AR STGD	Reduction of the peripheral visual field	18/20	Photophobia	Pigmentary deposits	ERG: altered
24	II:3	F	PS	ARRP	RP with macular involvement	Night blindness	17/26	Reduction of the peripheral visual field, decreased visual acuity	Sine Pigmento	ERG: NR. High myopia
25*	II:1	M	PS	ARRP	BBS	Reduction of the peripheral visual field	-/30	Night blindness	-	Polydactyly, developmental delay
26*	II:3	M	PS	ARRP	CHM	Night blindness	5/10	Reduction of the peripheral visual field, decreased visual acuity	-	Myopia. Cataract
27	II:1	F	PS	ARRP	ARRP	Night blindness	20/20	Reduction of the peripheral visual field, decreased visual acuity	Pigmentary deposits	Brother with RP. Mother with RPE alterations
28	II:2	F	PS	ARRP	ARRP	Night blindness	-/60	Decreased visual acuity	-	Cataract
29	II:3	F	PS	ARRP with macular involvement	ARRP with macular involvement	Decreased visual acuity	-	Night blindness, reduction of the peripheral visual field	-	-
30*	II:8	F	PS	ARRP	ARRP	Reduction of the peripheral visual field	25/34	Decreased visual acuity	Bone-spicule pigmentation	ERG: NR. Cataract
31*	IV:1	M	PS	ARRP	ARRP	Night blindness	3/8	Reduction of the peripheral visual field	"Salt and pepper" pigmentary deposits	ERG: NR. Astigmatism. Mother afected of albisnism
32	II:4	F	PS	ARRP	ARRP	Night blindness	34/46	Reduction of the peripheral visual field	Typical of RP	Altered chromatic vision
33*	II:4	F	PS	ARRP	ARRP	Night blindness	22/32	Reduction of the peripheral visual field, decreased visual acuity	Pigmentary deposits, optic disc pallor	Strabismus
34*	II:1	M	PS	AR FF	AR FF	Decreased visual acuity	20/-	Reduction of the peripheral visual field	Yellow deposits	-
35	II:1	M	PS/ CES	ARRP-XLRP	ARRP-XLRP	Night blindness	1/1	Moderate reduction of the peripheral visual field, decreased visual acuity	Optic disc pallor	BCVA: 0,5/0,5. ERG: altered. Klinefelter syndrome
	II:2	M	WES	ARRP-XLRP	ARRP-XLRP	Night blindness	1/1	Severe reduction of the peripheral visual field, decreased visual acuity	Bone-spicule pigmentation, optic disc pallor	BCVA: 0,32/0,32. Cystoid macular edema
36*	II:1	M	PS/ CES	sRP	XLRP	Night blindness	8/19	Severe reduction of the peripheral visual field, decreased visual acuity	Bone-spicule pigmentation, optic disc pallor	BCVA: 0,2/0,2. ERG: nulo. Dyscromatopsia, red-green defect
37*	II:2	F	PS/ CES	ARRP	ARRP	Nictalopía	1/24	Severe reduction of the peripheral visual field, decreased visual acuity, photophobia	-	BCVA: 0,2/0,4. Dyscromatopsia
38	II:1	M	PS/ CES	sRP	sRP	Reduction of the peripheral visual field	28/35	Night blindness, decreased visual acuity	-	BCVA: 0,5/0,5. ERG: altered.
39	II:5	F	PS/ CES	ARRP	ARRP	Night blindness	12/24	Decreased visual acuity	Typical of RP	BCVA: 0,5/0,5
40*	II:3	F	PS/ CES	AR FF	AR FF	Migraines and moving dots	24/38	Reduction of the peripheral visual field, photophobia	Yellow-grey deposits	ERG: Good
41	III:2	F	PS/ CES	ADRP	ADRP	Decreased visual acuity	23/25	Night blindness, reduction of the peripheral visual field	-	Migraines
	II:3	F	WES
42	III:3	F	PS/ CES	ADRP	ADRP	Migraines	6/10	Night blindness, reduction of the peripheral visual field, decreased visual acuity, photophobia	Pigmentary deposits	BCVA: 0,4/0,4
	II:2	M	WES
