# Supplementary material for: A Multi-Strategy Sequencing Workflow in Inherited Retinal Dystrophies: Routine Diagnosis, Addressing Unsolved Cases and Candidate Genes Identification
Source: Int J Mol Sci. 2020 Dec 8;21(24):9355. doi: 10.3390/ijms21249355 (PMC7763277; doi:10.3390/ijms21249355)
Supplement: Supplementary file 1 [file ijms-21-09355-s001.zip › ijms-1024951-suppl/Table S3.xlsx]

## Sheet: Hoja1
A multi-strategy sequencing workflow in inherited retinal dystrophies: routine diagnosis, addressing unsolved cases and candidate genes identification. Marta Martín-Sánchez†, Nereida Bravo-Gil†, María González-del Pozo, Cristina Méndez-Vidal, Elena Fernández-Suárez, Enrique Rodríguez-de la Rúa, Salud Borrego and Guillermo Antiñolo* † Equally contributing authors * Corresponding author
Suppl. Table 3. Comparison of sequencing and analysis parameters among the different applied strategies. The estimated diagnostic rate for each of the approaches used was calculated regardless enrichment and sequencing limitations and considering a total of 24 (omitting cases with candidate genes) or 26 (including cases with candidate genes) diagnosed cases, as appropriate. Rare variants refer to…
Quality Data
Approach	Covered bases (%) (> 1x)		Mean coverage	Reads on target (%)
PS	99.6		654,8x	96.6
CES	99.9		591,5x	75.3
WES	97.8		108,5x	74
Bioinformatics analysis data
Approach	Total number of variants	Nº of rare variants	Nº of variants to prioritize by function/expression	Nº of variants to segregate
PS	825	99	-	1-2
CES	40822	1836	40	1-9
WES	105512	4958	47	2-10
Diagnostic rate data
Approach	Estimated diagnostic rate		Cost per sample (€)	Mean coverage
	Not including candidate genes	Including candidate genes
PS	0.875	0.808	160,8*	200X
CES	1	0.96	390,8†	100X
WES	1	1	450,2†	100X
