# Supplementary material for: A Multi-Strategy Sequencing Workflow in Inherited Retinal Dystrophies: Routine Diagnosis, Addressing Unsolved Cases and Candidate Genes Identification
Source: Int J Mol Sci. 2020 Dec 8;21(24):9355. doi: 10.3390/ijms21249355 (PMC7763277; doi:10.3390/ijms21249355)
Supplement: Supplementary file 1 [file ijms-21-09355-s001.zip › ijms-1024951-suppl/table S4.xls]

## Sheet: Captured genes
A multi-strategy sequencing workflow in inherited retinal dystrophies: routine diagnosis, addressing unsolved cases and candidate genes identification. Marta Martín-Sánchez†, Nereida Bravo-Gil†, María González-del Pozo, Cristina Méndez-Vidal, Elena Fernández-Suárez, Enrique Rodríguez-de la Rúa, Salud Borrego and Guillermo Antiñolo* † Equally contributing authors * Corresponding author
Supplementary table S4. List of genes included in the capture IRD panel and relevant phenotypes for this study. This panel includes a total of 66 known retinal genes and two former candidate loci (unpublished data). Non-coding positions of CEP290, OFD1 and USH2A have been included in this study for the screening of reported intronic pathogenic mutations: *1= c.2991+1655A>G; *2= c.935+706A>G; *3= …
Gene	Chr location	NCBI Reference Sequence	Exons	Pathology
ABCA4	1:94,458,392-94,586,704	NM_000350	50	CRD; STGD
ABHD12	20:25,275,378-25,371,617	NM_015600	13	USH; ARRP
ADGRV1	5:89,854,616-90,460,253	NM_032119	90	USH
AIPL1	17:6,327,056-6,338,575	NM_014336	6	CRD; LCA;ADRP
ARL6	3:97,483,364-97,520,085	NM_177976	9	BBS;ARRP
BBS1	11:66,278,076-66,301,083	NM_024649	17	BBS
BBS10	12:76,738,265-76,742,221	NM_024685	2	BBS
BBS12	4:123,653,856-123,666,097	NM_152618	2	BBS
BBS2	16:56,504,300-56,554,007	NM_031885	54	BBS
BEST1	11:61,717,355-61,731,934	NM_001139443	17	ADRP; ARRP
CEP290*1	12:88,442,789-88,535,992	NM_025114	9	BBS; LCA
CA4	17:58,227,301-58,236,906	NM_000717	8	ADRP
CDH23	10:73,156,690-73,575,703	NM_022124	69	USH
CERKL	2:182,401,398-182,521,833	NM_201548	13	ARRP
CHM	X:85,116,184-85,302,565	NM_000390	15	X-linked Choroideremia
CLRN1	3:150,643,949-150,690,785	NM_001195794	4	ARRP; USH
CNGA1	4:47,937,993-48,018,645	NM_001142564	10	ARRP
CNGB3	8:87,586,162-87,755,902	NM_019098	18	CD, ACHM
CRB1	1:197,170,591-197,447,584	NM_201253	12	ARRP; LCA; CRD
CRX	19:48,323,806-48,346,586	NM_000554	4	CRD; LCA; CD
EYS	6:64,429,875-66,417,117	NM_001142800	43	ARRP
FSCN2	17:79,481,021-79,504,155	NM_001077182	5	ADRP
GUCA1A	6:42,123,143-42,147,793	NM_000409	6	CRD
GUCY2D	17:7,905,987-7,923,657	NM_000180	20	CRD; LCA
IMPDH1	7:128,032,330-128,050,044	NM_000883	17	LCA; ADRP
LCA5	6:80,194,707-80,247,146	NM_001122769	8	LCA
LRAT	4:155,665,162-155,674,269	NM_004744	3	ARRP; LCA
MERTK	2:112,656,055-112,797,292	NM_006343	20	ARRP
MKKS	20:10,385,427-10,414,886	NM_170784	6	BBS
MYO7A	11:76,839,301-76,926,285	NM_000260	49	USH
NMNAT1	1:10,003,485-10,045,555	NM_022787	5	LCA
NR2E3	15:72,102,887-72,110,599	NM_016346	8	ADRP; ARRP
NRL	14:24,547,901-24,584,222	NM_006177	3	ADRP; ARRP
OFD1*2	X:13,733,548-13,787,479	NM_003611	23	XLRP
PCARE	2:29,284,555-29,297,126	NM_001029883	2	ARRP
PCDH15	10:55,562,530-56,561,05	NM_001142763	34	USH
PDE6B	4:619,362-664,680	NM_000283	22	ARRP; ADRP
PROM1	4:15,969,848-16,085,722	NM_006017	27	ARRP;ADRP;CRD;STGD
PRPF3	1:150,293,927-150,325,703	NM_004698	16	ADRP
PRPF31	19:54,618,789-54,635,149	NM_015629	14	ADRP
PRPF8	17:1,553,922-1,588,175	NM_006445	43	ADRP
PRPH2	6:42,664,332-42,690,691	NM_000322	3	ADRP;LCA
RBP3	10:48,381,486-48,390,990	NM_002900	4	ARRP
RD3	1:211,649,863-211,666,258	NM_001164688	3	LCA
RDH12	14:68,168,602-68,201,167	NM_152443	9	ADRP; LCA
RGR	10:86,004,808-86,018,943	NM_002921	7	ARRP
RHO	3:129,247,481-129,254,186	NM_000539	5	ADRP;ARRP
RLBP1	15:89,753,097-89,764,921	NM_000326	9	ARRP;CRD
ROM1	11:62,380,212-62,382,591	NM_000327	3	ADRP; ARRP
RP1	8:55,528,626-55,682,523	NM_006269	4	ADRP; ARRP
RP2	X:46,696,346-46,741,792	NM_006915	5	XLRP
RP9	7:33,134,408-33,149,001	NM_203288	6	ADRP
RPE65	1:68,894,506-68,915,641	NM_000329	14	ARRP; ADRP; LCA
RPGR	X:38,128,422-38,186,816	NM_001034853	15	XLRP
RPGRIP1	14:21,756,135-21,819,459	NM_020366	24	CRD;LCA
RS1	X:18,657,807-18,690,222	NM_000330	6	Retinoschisis
SAG	2:234,216,308-234,255,700	NM_000541	16	ARRP
SAMD11	1:860,260-879,955	NM_152486	14	ARRP
SNRNP200	2:96,940,073-96,971,306	NM_014014	45	ADRP
TOPORS	9:32,540,541-32,552,625	NM_005802	3	ADRP
TULP1	6:35,465,650-35,480,714	NM_003322	15	ARRP; LCA
USH1C	11:17,515,441-17,565,962	NM_153676	27	USH
USH1G	17:72,912,175-72,919,350	NM_173477	3	USH
USH2A*3	1:215,796,235-216,596,737	NM_206933	72	ARRP; USH
WHRN	9:117,164,359-117,267,788	NM_015404	12	USH
ZNF408	11:46,722,368-46,727,462	NM_024741	5	ARRP; FEVR
Candidate 1
Candidate 2
